# Supplementary material for: Virulence adaption to environment promotes the age-dependent nasal colonization of Staphylococcus aureus
Source: Emerg Microbes Infect. 2022 May 23;11(1):1402–15. doi: 10.1080/22221751.2022.2074316 (PMC9132443; doi:10.1080/22221751.2022.2074316)
Supplement: Supplemental Material [file TEMI_A_2074316_SM9917.zip]

Archive with 4 entries (4 files):
- Supplemental/Supplemental Material FOR Publication _1.docx
- Supplemental/Supplementary table 1.xlsx
- Supplemental/Supplementary table 2_Primers.xlsx
- Supplemental/Supplementary table 3_virulence factors.xlsx
