# Supplementary material for: Virulence adaption to environment promotes the age-dependent nasal colonization of Staphylococcus aureus
Source: Emerg Microbes Infect. 2022 May 23;11(1):1402–15. doi: 10.1080/22221751.2022.2074316 (PMC9132443; doi:10.1080/22221751.2022.2074316)
Supplement: Supplemental Material [file TEMI_A_2074316_SM9917.zip › Supplemental/Supplementary table 1.xlsx]

## Sheet: child
Supplementary Table 1. 60 S. aurues Isolates from children nares.
No	Name	spA typing	MLST	Application						saeP sequence	saeQ sequence
C23	N5-7-1	t127	ST1
C31	N6-2-4	no result	ST1
C36	N6-9-1	t127	ST1
C24	N5-9-2	t4171	ST1155
C2	N1-13-1	t085	ST15
C18	N3-15-2	t084	ST15
C1	N1-6-1	t189	ST188	Hemolysis Assay	Growth Curve	Genome Sequencing	RT-PCR	Animal Test		t50c,t159a,a181g,t273c	c109t,a123c,a205g,t210c,t216c
C4	N1-20-1	t4570	ST188	Hemolysis Assay	Growth Curve	Genome Sequencing	RT-PCR	Animal Test		a181g	c109t,a123c,a205g,t210c,t216c
C5	N1-20-8	t4570	ST188	Hemolysis Assay	Growth Curve		RT-PCR	Animal Test		t50c,t159a,a181g,t273c	c109t,a123c,a205g,t210c,t216c
C45	N7-16-1	t8914	ST188	Hemolysis Assay	Growth Curve					t50c,t159a,a181g,t273c	c109t,a123c,a205g,t210c,t216c
C46	N7-16-2	t8914	ST188	Hemolysis Assay	Growth Curve					t50c,t159a,a181g,t273c	c109t,a123c,a205g,t210c,t216c
C47	N7-16-3	t8914	ST188	Hemolysis Assay	Growth Curve		RT-PCR	Animal Test		t50c,t159a,a181g,t273c	c109t,a123c,a205g,t210c,t216c
C48	N7-17-1	t8914	ST188	Hemolysis Assay	Growth Curve	Genome Sequencing	RT-PCR	Animal Test		t50c,t159a,a181g,t273c	c109t,a123c,a205g,t210c,t216c
C49	N7-18-4	t8914	ST188	Hemolysis Assay	Growth Curve	Genome Sequencing	RT-PCR	Animal Test		t50c,t159a,a181g,t273c	c109t,a123c,a205g,t210c,t216c
C50	N7-18-9	t8914	ST188	Hemolysis Assay	Growth Curve					t50c,t159a,a181g,t273c	c109t,a123c,a205g,t210c,t216c
C51	N7-19-1	t8914	ST188	Hemolysis Assay	Growth Curve					t50c,t159a,a181g,t273c	c109t,a123c,a205g,t210c,t216c
C52	N7-20-2	t189	ST188	Hemolysis Assay	Growth Curve	Genome Sequencing	RT-PCR	Animal Test		t50c,t159a,a181g,t273c	c109t,a123c,a205g,t210c,t216c
C53	N7-20-4	t189	ST188	Hemolysis Assay	Growth Curve	Genome Sequencing	RT-PCR	Animal Test		t50c,t159a,a181g,t273c	c109t,a123c,a205g,t210c,t216c
C37	N6-12-1	t164	ST20
C38	N6-28-1	t164	ST20
C39	N6-30-1	t164	ST20
C60	N6-28-5	t164	ST20
C17	N3-12-1	t7160	ST2199
C22	N5-4-3	t6675	ST3484
C9	N2-5-2	t571	ST398	Hemolysis Assay	Growth Curve		RT-PCR			a181g	/
C10	N2-19-1	t1255	ST398	Hemolysis Assay	Growth Curve		RT-PCR			a181g	/
C12	N2-23-1	t034	ST398	Hemolysis Assay	Growth Curve		RT-PCR			a181g	/
C14	N3-5-1	t571	ST398	Hemolysis Assay	Growth Curve		RT-PCR			t50c,a181g	/
C20	N3-28-3	t1255	ST398	Hemolysis Assay	Growth Curve		RT-PCR			a181g	/
C25	N5-11-10	t034	ST398	Hemolysis Assay	Growth Curve		RT-PCR			a181g	/
C40	N6-30-3	t011	ST398	Hemolysis Assay	Growth Curve		RT-PCR			a181g	/
C54	N7-21-1	t571	ST398	Hemolysis Assay	Growth Curve		RT-PCR			a181g	/
C55	N7-22-8	t571	ST398	Hemolysis Assay	Growth Curve		RT-PCR			a181g	/
C56	N7-24-2	t571	ST398	Hemolysis Assay	Growth Curve		RT-PCR			a181g	/
C57	N7-25-5	t571	ST398	Hemolysis Assay	Growth Curve		RT-PCR	In vitro killing assay		a181g	/
C6	N1-24-3	t2883	ST4863
C11	N2-21-1	t548	ST5
C33	N6-4-4	no result	ST573
C35	N6-6-4	no result	ST573
C58	N6-2-11	no result	ST573
C59	N6-5-7	no result	ST573
C3	N1-15-4	t437	ST59
C8	N1-27-1	t437	ST59
C16	N3-8-1	t437	ST59
C21	N4-12-1	t701	ST6
C26	N5-17-1	t701	ST6
C7	N1-25-3	t796	ST7
C13	N3-1-1	t796	ST7
C15	N3-6-1	t796	ST7
C19	N3-23-3	t796	ST7
C41	N7-9-1	t091	ST7
C42	N7-11-5	t796	ST7
C43	N7-13-2	t091	ST7
C44	N7-14-12	t091	ST7
C27	N5-18-3	t2431	ST72
C32	N6-3-2	t2431	ST72
C28	N5-19-1	t688	ST764
C29	N5-29-1	t688	ST764
C30	N5-29-10	t688	ST764
C34	N6-5-3	t688	ST764

## Sheet: adult
Supplementary Table 1. 60 S. aurues Isolates from young adults nares.
No	Name	spA typing	MLST	Application						saeP sequence	saeQ sequence
A26	N150-1	t127	ST1
A8	N33-1	t084	ST15
A19	N106-1	t14014	ST15
A35	N199-1	t853	ST15
A36	N201-1	t084	ST15
A42	A35-9	t11579	ST15
A47	A84-1	t094	ST15
A58	A49-3	t393	ST15
A1	N2-1	t189	ST188	Hemolysis Assay	Growth Curve	Genome Sequencing				t50c,t159a,a181g,t273c	c109t,a123c,a205g,t210c,t216c
A3	N9-1	t189	ST188	Hemolysis Assay	Growth Curve	Genome Sequencing	RT-PCR	Animal Test		t50c,t159a,a181g,t273c	c109t,a123c,a205g,t210c,t216c
A5	N22-3	t189	ST188	Hemolysis Assay	Growth Curve		RT-PCR	Animal Test		t50c,t159a,a181g,t273c	c109t,a123c,a205g,t210c,t216c
A7	N30-1	t189	ST188	Hemolysis Assay	Growth Curve		RT-PCR	Animal Test		t50c,t159a,a181g,t273c	c109t,a123c,a205g,t210c,t216c
A9	N39-2	t189	ST188	Hemolysis Assay	Growth Curve	Genome Sequencing	RT-PCR	Animal Test		t50c,t159a,a181g,t273c	c109t,a123c,a205g,t210c,t216c
A28	N160-1	t189	ST188	Hemolysis Assay	Growth Curve		RT-PCR	Animal Test		t50c,t159a,a181g,t273c	c109t,a123c,a205g,t210c,t216c
A29	N162-1	t189	ST188	Hemolysis Assay	Growth Curve	Genome Sequencing	RT-PCR	Animal Test		t50c,t159a,a181g,t273c	c109t,a123c,a205g,t210c,t216c
A34	N195-2	t189	ST188	Hemolysis Assay	Growth Curve		RT-PCR	Animal Test		t50c,t159a,a181g,t273c	c109t,a123c,a205g,t210c,t216c
A39	A5-2	t189	ST188	Hemolysis Assay	Growth Curve	Genome Sequencing	RT-PCR	Animal Test		t50c,t159a,a181g,t273c	c109t,a123c,a205g,t210c,t216c
A50	A17-1	t189	ST188	Hemolysis Assay	Growth Curve					t50c,t159a,a181g,t273c	c109t,a123c,a205g,t210c,t216c
A55	A22-1	t189	ST188	Hemolysis Assay	Growth Curve					t50c,t159a,a181g,t273c	c109t,a123c,a205g,t210c,t216c
A59	A43-12	t189	ST188	Hemolysis Assay	Growth Curve	Genome Sequencing				t50c,t159a,a181g,t273c	c109t,a123c,a205g,t210c,t216c
A4	N11-1	t731	ST20
A30	N177-2	t701	ST2114
A49	A101.1	t701	ST2114
A52	A13-1	t701	ST2114
A12	N49-1	no result	ST2199
A51	A75-1	t309	ST22
A40	A14-1	t1521	ST25
A37	N205-1	t078	ST26
A41	A23-1	t078	ST26
A44	A51-2	t078	ST26
A45	A67-1	t078	ST26
A54	A56-1	t078	ST26
A38	A2-1	t338	ST30
A23	N124-1	t377	ST360
A15	N74-5	t758	ST39
A2	N5-1	t034	ST398	Hemolysis Assay	Growth Curve		RT-PCR			a181g	/
A6	N26-1	t034	ST398	Hemolysis Assay	Growth Curve		RT-PCR			a181g	/
A20	N116-1	t1451	ST398	Hemolysis Assay	Growth Curve		RT-PCR			a181g	/
A21	N118-1	t148	ST398	Hemolysis Assay	Growth Curve		RT-PCR		In vitro killing assay	g114a,a181g,t273c	c109t,a123c,a205g,t210c,t216c
A27	N154-1	t1451	ST398	Hemolysis Assay	Growth Curve		RT-PCR			a181g	/
A32	N191-1	t571	ST398	Hemolysis Assay	Growth Curve		RT-PCR			a181g	/
A48	A100.3	t571	ST398	Hemolysis Assay	Growth Curve		RT-PCR			a181g	/
A56	A26-1	t571	ST398	Hemolysis Assay	Growth Curve		RT-PCR			a181g	/
A60	A76-4	t011	ST398	Hemolysis Assay	Growth Curve		RT-PCR			a181g	/
A22	N121-2	t3041	ST4567
A33	N193-2	t4256	ST4567
A11	N43-3	t548	ST5
A13	N53-2	t1107	ST5
A10	N42-1	t437	ST59
A25	N130-1	no result	ST59
A57	A104.1	t172	ST59
A43	A45-1	t13292	ST6
A31	N178-2	no result	ST673
A14	N55-1	t091	ST7
A16	N86-5	t360	ST7
A17	N97-1	t091	ST7
A18	N98-1	t605	ST7
A24	A125-1	t360	ST7
A46	A72-1	t091	ST7
A53	A74-4	t091	ST7

## Sheet: senior
Supplementary Table 1. 60 S. aureus Isolates from seniors nares.
No	Name	spA typing	MLST	Application						saeP sequence	saeQ sequence
S4	NO52-2	t2279	ST1
S5	NO61-1	t2279	ST1
S6	NO61-4	t2279	ST1
S7	NO61-5	t2279	ST1
S8	NO67-1	t127	ST1
S39	NO52-9	t2279	ST1
S40	NO61-7	t2279	ST1
S41	NO61-8	t2279	ST1
S42	NO67-7	t127	ST1
S31	Z230-1	no result	ST121
S25	Z-47-1	no result	ST1281
S26	Z-47-2	no result	ST1281
S19	NO119-9	t14014	ST15
S53	NO119-12	t14014	ST15
S22	N0177-8	t3930	ST1821
S60	N0177-9	t3930	ST1821
S1	NO8-1	t189	ST188	Hemolysis Assay	Growth Curve	Genome Sequencing	RT-PCR	Animal Test		t50c,t159a,a181g,t273c	c109t,a123c,a205g,t210c,t216c
S11	NO100-1	t189	ST188	Hemolysis Assay	Growth Curve	Genome Sequencing	RT-PCR	Animal Test		t50c,t159a,a181g,t273c	c109t,a123c,a205g,t210c,t216c
S12	NO100-6	t189	ST188	Hemolysis Assay	Growth Curve					a181g	c109t,a123c,a205g,t210c,t216c
S13	NO102-1	t189	ST188	Hemolysis Assay	Growth Curve	Genome Sequencing	RT-PCR	Animal Test		t50c,t159a,a181g,t273c	c109t,a123c,a205g,t210c,t216c
S29	Z-122-1	t189	ST188	Hemolysis Assay	Growth Curve	Genome Sequencing	RT-PCR	Animal Test		t50c,t159a,a181g,t273c	c109t,a123c,a205g,t210c,t216c
S35	NO8-5	t189	ST188	Hemolysis Assay	Growth Curve	Genome Sequencing	RT-PCR	Animal Test		t50c,t159a,a181g,t273c	c109t,a123c,a205g,t210c,t216c
S36	NO8-6	t189	ST188	Hemolysis Assay	Growth Curve		RT-PCR	Animal Test		t50c,t159a,a181g,t273c	c109t,a123c,a205g,t210c,t216c
S37	NO8-7	t189	ST188	Hemolysis Assay	Growth Curve					t50c,t159a,a181g,t273c	c109t,a123c,a205g,t210c,t216c
S43	NO100-10	t189	ST188	Hemolysis Assay	Growth Curve	Genome Sequencing	RT-PCR	Animal Test		t50c,t159a,a181g,t273c	c109t,a123c,a205g,t210c,t216c
S44	NO102-8	t189	ST188	Hemolysis Assay	Growth Curve		RT-PCR	Animal Test		t50c,t159a,a181g,t273c	c109t,a123c,a205g,t210c,t216c
S27	Z-103-2	t803	ST199
S30	Z128-1	t7616	ST20
S38	NO52-3	t164	ST20
S23	Z-8-1	t078	ST26
S24	Z-8-2	t078	ST26
S32	Z236-1	t377	ST360
S2	NO24-3	t034	ST398	Hemolysis Assay	Growth Curve		RT-PCR			a181g	/
S3	NO25-1	t034	ST398	Hemolysis Assay	Growth Curve		RT-PCR			a181g	/
S14	NO105-1	t034	ST398	Hemolysis Assay	Growth Curve		RT-PCR			a181g	/
S15	NO105-7	t034	ST398	Hemolysis Assay	Growth Curve		RT-PCR			a181g	/
S46	NO105-3	t034	ST398	Hemolysis Assay	Growth Curve		RT-PCR			a181g	/
S47	NO105-5	t034	ST398	Hemolysis Assay	Growth Curve		RT-PCR			a181g	/
S48	NO105-9	t034	ST398	Hemolysis Assay	Growth Curve		RT-PCR		In vitro killing assay	a181g	/
S49	NO105-11	t034	ST398	Hemolysis Assay	Growth Curve		RT-PCR			a181g	/
S9	NO77-1	t002	ST5
S20	NO130-3	t548	ST5
S28	Z-112-3	t002	ST5
S54	NO130-1	t548	ST5
S55	NO130-9	t1084	ST5
S50	NO105-12	no result	ST6
S34	Z257-1	t4549	ST630
S10	NO93-1	t3622	ST88
S21	NO141-3	t2526	ST88
S33	Z237-1	t1376	ST88
S45	NO141-9	t2526	ST88
S56	NO141-1	t2526	ST88
S57	NO141-4	t2526	ST88
S58	NO141-8	t2526	ST88
S59	NO141-12	t2526	ST88
S16	NO108-9	t062	ST965
S17	NO109-3	t062	ST965
S18	NO109-4	t062	ST965
S51	NO109-9	t062	ST965
S52	NO109-10	t062	ST965
