# Supplementary material for: Virulence adaption to environment promotes the age-dependent nasal colonization of Staphylococcus aureus
Source: Emerg Microbes Infect. 2022 May 23;11(1):1402–15. doi: 10.1080/22221751.2022.2074316 (PMC9132443; doi:10.1080/22221751.2022.2074316)
Supplement: Supplemental Material [file TEMI_A_2074316_SM9917.zip › Supplemental/Supplementary table 2_Primers.xlsx]

## Sheet: Sheet1
Supplementary Table 3. Oligonucleotides used in this study
Name	Sequence (5’ à 3’)	Target
spA-F	TAAAGACGA TCCTTCGGTGAGC	For spA typing
spA-R	CAGCAGTAGTGCCGTTTGCTT	For spA typing
arc-F	TTG ATT CAC CAG CGC GTA TTG TC	For MLST
arc-R	AGG TAT CTG CTT CAA TCA GCG	For MLST
aroE-F	ATC GGA AAT CCT ATT TCA CAT TC	For MLST
aroE-R	GGT GTT GTA TTA ATA ACG ATA TC	For MLST
glpF-F	CTA GGA ACT GCA ATC TTA ATC C	For MLST
glpF-R	TGG TAA AAT CGC ATG TCC AAT TC	For MLST
gmk-F	ATC GTT TTA TCG GGA CCA TC	For MLST
gmk-R	TCA TTA ACT ACA ACG TAA TCG TA	For MLST
pta-F	GTT AAA ATC GTA TTA CCT GAA GG	For MLST
pta-R	GAC CCT TTT GTT GAA AAG CTT AA	For MLST
tpi-F	TCG TTC ATT CTG AAC GTC GTG AA	For MLST
tpi-R	TTT GCA CCT TCT AAC AAT TGT AC	For MLST
yqiL-F	CAG CAT ACA GGA CAC CTA TTG GC	For MLST
yqiL-R	CGT TGA GGA ATC GAT ACT GGA AC	For MLST
saeRS-F	GAGTGGTATAAGTGGTTTTTCG	For saeRS sequencing
saeRS-R	TGACGTAATGTCTAATTTGTGTAATG	For saeRS sequencing
P367	TGGTCACGAAGTCCCTATGCG	For saeRS sequencing
P516	GATGATATGACTCATATTATCAC	For saeRS sequencing
seaP-F	ATGGCATATTATTTGCCTTC	For saePQ sequencing
seaQ-F	ATGTTGCTTAATCTTATG	For saePQ sequencing
seaQ-R	GTCTACAATGTCTTGTTCAT	For saePQ sequencing
saeS-F	GATGATATGACTCATATTATCAC	For RT-PCR
saeS-R	CGTTACAGAAATTCACTTCTAATG	For RT-PCR
saeR-F	ATG ACC CAC TTA CTG ATC GT	For RT-PCR
saeR-R	GAA ATT GCT TCT TTA CCG CT	For RT-PCR
RNAIII-F	ATAGCACTGAGTCCAAGGAAACTAACT	For RT-PCR
RNAIII-R	GCCATCCCAACTTAATAACCATGT	For RT-PCR
rot-F	GGTTCTATGACGCTTAAAGAAATG	For RT-PCR
rot-R	CGTTCTCGTACGCTTATACGG	For RT-PCR
rsp-F	GATGCGCACTTGTCTTTAAAAGATAGCG	For RT-PCR
rsp-R	CTATTTAACAGGTTGTAATTCGTTTGGC	For RT-PCR
sarS-F	CAACGAGAGAAAATTGCAGAAC	For RT-PCR
sarS-R	GGTATCATCTGTGATTCACTTTG	For RT-PCR
sarR-F	ATG ACC CAC TTA CTG ATC GT	For RT-PCR
sarR-R	GAA ATT GCT TCT TTA CCG CT	For RT-PCR
coa-F	CTACGGCTGGTAAAGCTGAAG	For RT-PCR
coa-R	TGAGCTACCTTCAAGACCTTC	For RT-PCR
nuc-F	GTCTAAGTAGCTCAGCAAATG	For RT-PCR
nuc-R	GTCATTGGTTGACCTTTGTAC	For RT-PCR
gyrB-F	CAAATGATCACAGCATTTGGTACAG	For RT-PCR
gyrB-R	CGGCATCAGTCATAATGACGAT	For RT-PCR
Adhesins
sdrD-F	GGAAATAAAGTTGAAGTTTC	For PCR
sdrD-R	ACTTTGTCATCAACTGTAAT	For PCR
sdrE-F	CAGTAAATGTGTCAAAAGA	For PCR
sdrE-R	TTGACTACCAGCTATATC	For PCR
clfA-F	ATTGGCGTGGCT TCAGTGCT	For PCR
clfA-R	CGTTTCTTCCGTAGTTGCATTTG	For PCR
clfB-R	ACATCAGTAATAGTAGGGGCAAC	For PCR
clfB-F	TTCGCACTGTTTGTGTTTGCAC	For PCR
cna-F	AAAGCGT TGCCTAGTGGAGA	For PCR
cna-R	AGTGCCTTCCCAAACCTTTT	For PCR
icaA-F	CCTAACTAACGAAAGGTAG	For PCR
icaA-R	AAGATATAGCGATAAGTGC	For PCR
ebpS-F	CATCCAGAACCAATCGAAGAC	For PCR
ebpS-R	AGTTACATCATCATGTTTATCTTTTG	For PCR
efb-F	AACATTAGC GGC AAT AGG	For PCR
efb-R	ATTCGCTCT TGT AAG ACC	For PCR
fnbA-F	CATAAATTGGGAGCAGCATCA	For PCR
fnbA-R	ATCAGCAGCTGAAT TCCCATT	For PCR
fnbB-F	GTAACAGCTAATGGTCGAATTGATACT	For PCR
fnbB-R	CAAGTTCGATAGGAGTACTATGTTC	For PCR
16 staphylococcal enterotoxins
sea-F	CATTGCCCTAACGTTGAC	For PCR
sea-R	CGAAGGTTCTGTAGAAGTATGG	For PCR
seb-F	CTAAACCAGATGAGTTGCAC	For PCR
seb-R	CCAAATAGTGACGAGTTAGG	For PCR
sec-F	GTAAAGTTACAGGTGGCAAAACTTG	For PCR
sec-R	CATATCATACCAAAAAGTATTGCCGT	For PCR
sed-F	GAATTAAGTAGTACCGCGCTAAATAATA	For PCR
sed-R	GCTGTATTTTTCCTCCGAGAGT	For PCR
see-F	GCTTTAAGCAATCTTAGGC	For PCR
see-R	CTATCCACAAGTTAATTGGTAC	For PCR
seg-F	TCTTTATACGTCTCCACC	For PCR
seg-R	GTCTATTGTCGATTGTTACC	For PCR
seh-F	CGAAAGCAGAAGATTTACACG	For PCR
seh-R	ACCAATCACCCTTTCCTGTG	For PCR
sei-F	CAACTCGAATTTTCAACAGGTAC	For PCR
sei-R	CAGGCAGTCCATCTCCTG	For PCR
sej-F	TAACCTCAGACATATATACTTCTTTAAC	For PCR
sej-R	AGTATCATAAAGTTGATTGTTTTCATGC	For PCR
sek-F	GGTGTCTCTAATAGTGCCAG	For PCR
sek-R	TCGTTAGTAGCTGTGACTCC	For PCR
sel-F	CGATGTAGGTCCAGGAAA	For PCR
sel-R	GTTGTAACTGTTTGATGCTTGC	For PCR
sem-F	CTATTAATCTTTGGGTTAATGGAGAAC	For PCR
sem-R	TTCAGTTTCGACAGTTTTGTTGTCAT	For PCR
sen-F	ATGAGATTGTTCTACATAGCTGCAAT	For PCR
sen-R	AACTCTGCTCCCACTGAAC	For PCR
seo-F	AGTTTGTGTAAGAAGTCAAGTGTAGA	For PCR
seo-R	ATCTTTAAATTCAGCAGATATTCCATCT	For PCR
sep-F	GACCTTGGTTCAAAAGACACC	For PCR
sep-R	TGTCTTGACTGAAGGTCTAGC	For PCR
seq-F	TCTAGCATATGCTGATGTAGG	For PCR
seq-R	CAATCTCTTGAGCAGTTACYTC	For PCR
Cytolytic toxins
hla-F	CTGATTACTATCCAAGAAATTCGATTG	For PCR
hla-R	CTTTCCAGCCTACTTTTTTATCAGT	For PCR
hlb-F	ATGGTGGCGTAGCGATTGT	For PCR
hlb-R	GGCTTTGATTGGGTAATGAT	For PCR
hld-F	AAGAATTTTTATCTTAATTAAGGAAGGAGTG	For PCR
hld-R	TTAGTGAATTTGTTCACTGTGTCGA	For PCR
hlgA-F	ATGCCCTAGTTGTTAAG	For PCR
hlgA-R	GTAAGCATATGTAGCATCCAT	For PCR
hlgB-F	ATGGCATTATTATTACTTTC	For PCR
hlgB-R	GGCCAGCGTATGCACTGCT	For PCR
hlgC-F	ATGCAAGGATTCATTAGCTC	For PCR
hlgC-R	ACAAGAGGTGGTAACTCACT	For PCR
lukE-F	GCAACTTTGTCAGTAGGACTG	For PCR
lukE-R	GTCTACTTCACTGACATAACTC	For PCR
lukS-F	AGCAATGAGGTGGCCTTTCC	For PCR
lukS-R	CACTTGTATCTCCTGAGCCT	For PCR
PSMα-F	ATGAGTTGTTGATCGTTAATG	For PCR
PSMα-R	GTACAATGAAGTTAACTCAT	For PCR
