# Supplementary material for: Virulence adaption to environment promotes the age-dependent nasal colonization of Staphylococcus aureus
Source: Emerg Microbes Infect. 2022 May 23;11(1):1402–15. doi: 10.1080/22221751.2022.2074316 (PMC9132443; doi:10.1080/22221751.2022.2074316)
Supplement: Supplemental Material [file TEMI_A_2074316_SM9917.zip › Supplemental/Supplementary table 3_virulence factors.xlsx]

## Sheet: Sheet1
	Supplementary Table 3. The carrying rates of virulence factors in different age groups (%).
	Gene	children	Young adults	Seniors	P value*
	10 Adhesins
	sdrD	85	78.3333	83.3333	0.61
	sdrE	71.6667	83.3333	76.6667	0.311
	clfA	98.3333	100	98.3333	>0.9999
	clfB	100	100	100	>0.9999
	cna	83.3333	93.3333	75	0.024
	icaA	98.3333	98.3333	100	>0.9999
	ebpS	98.3333	95	98.3333	0.621
	efb	51.6667	71.6667	63.3333	0.076
	fnbA	95	100	100	0.107
	fnbB	36.6667	46.6667	55	0.076
	16 enterotoxins
	sea	16.6667	18.3333	3.33333	0.026
	seb	13.3333	28.3333	18.3333	0.112
	sec	11.6667	1.66667	0	0.006
	sed	11.6667	3.33333	3.33333	0.116
	see	10	11.6667	18.3333	0.364
	seg	50	40	43.3333	>0.999
	seh	6.66667	6.66667	31.6667	<0.0001
	sei	26.6667	21.6667	30	0.579
	sej	6.66667	1.66667	11.6667	0.1
	sek	0	5	3.33333	0.373
	sel	0	5	1.66667	0.326
	sem	28.3333	23.3333	31.6667	0.591
	sen	26.6667	21.6667	28.3333	0.684
	seo	23.3333	23.3333	28.3333	0.766
	sep	11.6667	11.6667	18.3333	0.476
	seq	21.6667	6.66667	3.33333	0.002
	9 cytolytic toxins
	hla	100	100	100	>0.9999
	hlb	100	100	100	>0.9999
	hld	95	93.3333	90	0.676
	hlgA	98.3333	98.3333	98.3333	>0.9999
	hlgB	98.3333	100	100	>0.9999
	hlgC	98.3333	100	100	>0.9999
	lukE	86.6667	85	81.6667	0.061
	lukS	1.66667	11.6667	13.3333	0.052
	PSMα	100	100	100	>0.9999
	*The statistical analysis was done by Chi-square test or Fisheries exact.
